# Supplementary material for: Plasma Nitrate and Nitrite Kinetics after Single Intake of Beetroot Juice in Adult Patients on Chronic Hemodialysis and in Healthy Volunteers: A Randomized, Single-Blind, Placebo-Controlled, Crossover Study
Source: Nutrients. 2022 Jun 15;14(12):2480. doi: 10.3390/nu14122480 (PMC9228981; doi:10.3390/nu14122480)
Supplement: Supplementary file 1 [file nutrients-14-02480-s001.zip]

Archive with 1 entries (1 files):
- nutrients-1764475-supplementary.pdf
